# Supplementary material for: Effects of Defatting Pretreatment on Polysaccharide Extraction from Rambutan Seeds Using Subcritical Water: Optimization Using the Desirability Approach
Source: Foods. 2024 Jun 21;13(13):1967. doi: 10.3390/foods13131967 (PMC11241141; doi:10.3390/foods13131967)
Supplement: Supplementary file 1 [file foods-13-01967-s001.zip]

Archive with 1 entries (1 files):
- foods-3054496-supplementary.pdf
